# Supplementary material for: Impact of Data and Study Characteristics on Microbiome Volatility Estimates
Source: Genes (Basel). 2023 Jan 14;14(1):218. doi: 10.3390/genes14010218 (PMC9859452; doi:10.3390/genes14010218)
Supplement: Supplementary file 1 [file genes-14-00218-s001.zip]

Archive with 1 entries (1 files):
- genes-2109812-supplementary.pdf
